# Supplementary material for: Integrated metabolome and transcriptome analysis of differences in quality of ripe Lycium barbarum L. fruits harvested at different periods
Source: BMC Plant Biol. 2024 Feb 2;24:82. doi: 10.1186/s12870-024-04751-z (PMC10835843; doi:10.1186/s12870-024-04751-z)
Supplement: Supplementary file 2 — Additional file 2: Table S1. List of primers. Table S2. Mapping features of RNA-seq clean data. Table S3. Differentially expressed genes involved in lipid, carbohydrate and amino acid metabolism pathway. Table S4. The quantity statistics of differentially accumulated metabolites in L. barbarum fruit. Table S5. Model evaluation parameters for metabolomics of L. barbarum fruit samples. Table S6. There are 8 identical differentially accumulated metabolites in the three comparison groups. Table S7. Differential expression results of metabolites and related transcripts. Table S8. Information on key genes and metabolites related to phenylpropane biosynthesis, ascorbic acid, succinate and glutamate metabolism. [file 12870_2024_4751_MOESM2_ESM.xlsx]

## Sheet: Table S1
Table S1. List of primers
Primer name	Forward primer sequence (5'→3')	Reverse primer sequence (5'→3')
LbSTAD	GCTGTTCACTCCTCCACGAGAG	AGCCCAACCACGCAGAGAATC
LbACSL	CGCCTGAAATTGCTCGTGTGTT	GCGGTGAAGGCTCTGATGGATT
LbADH1	GCTGAGATGACTGATGGCGGAG	CTCCCACAAGAACAGCCACTCC
LbFK2	GCGTTGGCGTTCGTGACTCTAC	TGTGCTGATCTGCATGGCTCCA
LbHK2	TGTGCGACACCAGATGCCAAG	AGCAACTTCTACGCTCCACCAT
LbPMI	GGTGCCCGAGATTGTTGAAGTG	ACCACATCCTTGCTTGCTGACA
LbGOGAT	AGCGTCACACAAACAGCCAACT	TCTGCCTCTTCTTGCTCCTCCA
LbTAT	CCGTTCAGTTTCGCCGCATTT	GGTAGCACCAGCCTTCATCAGA
LbPAL2	GCGGAGCAACACAACCAAGATG	TGCGACGAGGTATGTGGATGAC
LbRH52	GCAGGCAAGTCAGGATTAGCA	CGCATAACGAGTCAACCATTCAG

## Sheet: Table S2
Table S2. Mapping features of RNA-seq clean data
Sample	Total mapped	Uniquely mapped	Multiple mapped	Mapped to gene	Mapped to exon
RP1_1	39045595 (93.57%)	37680604 (96.50%)	1364991 (3.50%)	31073514 (82.47%)	28940426 (93.14%)
RP1_2	42029513 (94.30%)	40616000 (96.64%)	1413513 (3.36%)	33619842 (82.77%)	31437655 (93.51%)
RP1_3	41195939 (93.31%)	39806828 (96.63%)	1389111 (3.37%)	32755293 (82.29%)	30553072 (93.28%)
RP2_1	40362633 (94.80%)	38886992 (96.34%)	1475641 (3.66%)	31763840 (81.68%)	29554927 (93.05%)
RP2_2	42050946 (95.03%)	40474456 (96.25%)	1576490 (3.75%)	33005449 (81.55%)	30554043 (92.57%)
RP2_3	42505157 (94.43%)	40972917 (96.40%)	1532240 (3.60%)	33369004 (81.44%)	30871182 (92.51%)
RP3_1	42062906 (94.55%)	40603126 (96.53%)	1459780 (3.47%)	33718861 (83.04%)	31574658 (93.64%)
RP3_2	41727907 (94.83%)	40320264 (96.63%)	1407643 (3.37%)	33409066 (82.86%)	31091886 (93.06%)
RP3_3	39717679 (94.90%)	38272080 (96.36%)	1445599 (3.64%)	31947204 (83.47%)	29970648 (93.81%)
RP4_1	37576888 (94.47%)	36154509 (96.21%)	1422379 (3.79%)	30160145 (83.42%)	28389755 (94.13%)
RP4_2	36585438 (94.23%)	35188585 (96.18%)	1396853 (3.82%)	29196076 (82.97%)	27330456 (93.61%)
RP4_3	33893403 (94.25%)	32637072 (96.29%)	1256331 (3.71%)	27280955 (83.59%)	25610378 (93.88%)

## Sheet: Table S3
Table S3. Differentially expressed genes involved in lipid, carbohydrate and amino acid metabolism pathway
Gene ID	Gene Symbol	FoldChange			Fpkm
		RP2/RP1	RP3/RP1	RP4/RP1	RP1	RP2	RP3	RP4
Phenylalanine metabolism (ko00360)
Lba08g01407	PAL2	3.37	3.8	8.27	203.58	687.03	772.61	1683.01
Lba05g00045	PAL3	0.1	0.13	3.11	10.07	0.96	1.31	31.29
Lba03g00285	PAL5	0.26	0.27	2.03	11.65	3.08	3.2	23.64
Lba07g00818	AST	2.9	2.29	2.28	378.15	1096.2	867.56	863.37
Lba08g01257	AST1	6.61	4.29	2.93	6.79	44.88	29.13	19.91
Lba01g00166	TAT	2.03	2.06	2.67	127.05	257.74	261.96	338.99
Cysteine and methionine metabolism (ko00270)
Lba01g01874	AKH	17.53	37.23	3.3	1.14	20.01	42.48	3.76
Lba07g01585	BCAT2	0.02	0.27	0.13	2.57	0.06	0.69	0.34
Lba06g02558	NAS	0.25	0.22	0.26	9.93	2.46	2.22	2.56
Lba08g00869	ACO	0.05	0.18	0.23	58.49	2.7	10.33	13.27
Lba11g01607	ACO1	13.09	21.92	20.62	38.16	499.35	836.48	786.85
Lba07g00818	AST	17.53	37.23	3.3	1.14	20.01	42.48	3.76
Lba08g01257	AST1	0.02	0.27	0.13	2.57	0.06	0.69	0.34
Lba01g00166	TAT	0.25	0.22	0.26	9.93	2.46	2.22	2.56
Alanine, aspartate and glutamate metabolism (ko00250)
Lba03g03113	ALAT2	4.29	6.37	4.17	35.87	153.77	228.51	149.52
Lba03g01605	GOGAT	3.36	3.47	2.06	307.25	1033.02	1065.89	632.36
Lba02g00104	GAD4	4.66	6.74	5.25	6.45	30.04	43.47	33.84
Lba07g00818	AST	2.9	2.29	2.28	378.15	1096.2	867.56	863.37
Lba08g01257	AST1	6.61	4.29	2.93	6.79	44.88	29.13	19.91
Tyrosine metabolism (ko00350)
Lba01g01582	ADH	21.96	31.96	25.31	96.25	2113.69	3075.67	2435.88
Lba02g01830	ADH1	101.19	102.39	51.59	14.74	1491.15	1508.73	760.24
Lba02g01831	ADH3	9.75	10.79	6.06	125.75	1226.51	1356.66	761.86
Lba07g00818	AST	2.9	2.29	2.28	378.15	1096.2	867.56	863.37
Lba08g01257	AST1	6.61	4.29	2.93	6.79	44.88	29.13	19.91
Lba01g00166	TAT	2.03	2.06	2.67	127.05	257.74	261.96	338.99
Arginine biosynthesis (ko00220)
Lba03g03113	ALAT2	4.29	6.37	4.17	35.87	153.77	228.51	149.52
Lba07g00818	AST	2.9	2.29	2.28	378.15	1096.2	867.56	863.37
Lba08g01257	AST1	6.61	4.29	2.93	6.79	44.88	29.13	19.91
Glycolysis/Gluconeogenesis (ko00010)
Lba12g01503	PDC	8.65	9.54	4.99	217.25	1879.92	2072.95	1083.54
Lba08g01299	PDC4	6.81	11.18	6.59	101.57	691.48	1135.36	669.52
Lba01g02006	HK2	2.89	2.13	2.64	6.02	17.44	12.8	15.88
Lba01g01344	PK4	0.32	0.19	0.39	60.53	19.43	11.45	23.83
Lba02g02878	PFP	4.2	4.84	3.65	50.76	213.14	245.6	185.1
Lba04g01470	PFK3	20.27	35.38	29.75	1.22	24.69	43.08	36.23
Lba01g01582	ADH	21.96	31.96	25.31	96.25	2113.69	3075.67	2435.88
Lba02g01830	ADH1	101.19	102.39	51.59	14.74	1491.15	1508.73	760.24
Lba02g01831	ADH3	9.75	10.79	6.06	125.75	1226.51	1356.66	761.86
Starch and sucrose metabolism (ko00500)
Lba05g00298	UGP	3.87	4.4	4.06	1.85	7.16	8.14	7.49
Lba04g02898	SUS	16.1	30.07	18.29	1.23	19.79	36.96	22.48
Lba04g00015	GBSS	0.3	0.39	0.39	247.14	73.31	97.19	95.56
Lba01g02006	HK2	2.89	2.13	2.64	6.02	17.44	12.8	15.88
Lba11g00319	BLUC41	6.04	3.9	6.71	0.36	2.2	1.42	2.45
Lba02g02828	GBE	0.32	0.45	0.37	23.32	7.43	10.4	8.63
Lba09g00483	BAM	0.14	0.16	0.09	251.89	36	39.12	22.34
Lba01g02501	FK2	2.39	1.89	2.02	152.27	363.71	287.2	307.76
Fructose and mannose metabolism (ko00051)
Lba01g02501	FK2	2.39	1.89	2.02	152.27	363.71	287.2	307.76
Lba11g00811	MAN2	6.15	10.9	5.15	22.21	136.53	242.22	114.48
Lba12g00413	PMI	0.24	0.13	0.17	0.79	0.19	0.1	0.14
Lba01g02006	HK2	2.89	2.13	2.64	6.02	17.44	12.8	15.88
Lba02g02878	PFP	4.2	4.84	3.65	50.76	213.14	245.6	185.1
Lba04g01470	PFK3	20.27	35.38	29.75	1.22	24.69	43.08	36.23
Fatty acid degradation (ko00071)
Lba01g01582	ADH	21.96	31.96	25.31	96.25	2113.69	3075.67	2435.88
Lba02g01830	ADH1	101.19	102.39	51.59	14.74	1491.15	1508.73	760.24
Lba02g01831	ADH3	9.75	10.79	6.06	125.75	1226.51	1356.66	761.86
Lba04g01218	MFP	0.31	0.39	0.42	6.14	1.9	2.39	2.6
Lba06g01326	ACSL	0.34	0.42	0.41	52.06	17.65	22.06	21.45
Biosynthesis of unsaturated fatty acids (ko01040)
Lba07g01247	FAD2	0.01	0.01	0.1	77.08	0.61	0.17	7.75
Lba07g01238	FAD2-like	0.03	0.01	0.11	4.06	0.13	0.01	0.45
Lba10g00375	STAD	55.61	36.51	49.23	2.2	122.17	80.21	108.15
alpha-Linolenic acid metabolism (ko00592)
Lba01g01582	ADH	21.96	31.96	25.31	96.25	2113.69	3075.67	2435.88
Lba02g01830	ADH1	101.19	102.39	51.59	14.74	1491.15	1508.73	760.24
Lba02g01831	ADH3	9.75	10.79	6.06	125.75	1226.51	1356.66	761.86
Lba04g01218	MFP	0.31	0.39	0.42	6.14	1.9	2.39	2.6

## Sheet: Table S4
Table S4. The quantity statistics of differentially accumulated metabolites in L. barbarum fruit
Detection mode	Comparison group	Total metabolites	Differential metabolites	Up-regulated	Down-regulated
Pos	RP1_vs_RP2	532	21	12	9
Pos	RP1_vs_RP3		18	10	8
Pos	RP1_vs_RP4		16	9	7
Neg	RP1_vs_RP2	424	29	12	17
Neg	RP1_vs_RP3		29	16	13
Neg	RP1_vs_RP4		23	20	3
Note: Pos: positive ion mode; Neg: negative ion mode

## Sheet: Table S5
Table S5. Model evaluation parameters for metabolomics of L. barbarum fruit samples
Title	Mode	Type	A	N	R2X (cum)	R2Y (cum)	Q2 (cum)
QC	Pos	PCA	2	28	0.565	-	-
	Neg	PCA	3	28	0.562	-	-
dele-QC	Pos	PCA	2	24	0.574	-	-
	Neg	PCA	3	24	0.57	-	-
RP1_vs_RP2	Pos	PCA	2	12	0.545	-	-
		PLS-DA	4	12	0.705	0.989	0.878
		OPLS-DA	4	12	0.705	0.989	0.796
	Neg	PCA	2	12	0.555	-	-
		PLS-DA	3	12	0.635	0.99	0.911
		OPLS-DA	3	12	0.635	0.99	0.927
RP1_vs_RP3	Pos	PCA	2	12	0.735	-	-
		PLS-DA	3	12	0.795	0.958	0.873
		OPLS-DA	3	12	0.795	0.958	0.841
	Neg	PCA	2	12	0.609	-	-
		PLS-DA	3	12	0.692	0.994	0.914
		OPLS-DA	2	12	0.692	0.994	0.898
RP1_vs_RP4	Pos	PCA	2	12	0.533	-	-
		PLS-DA	3	12	0.536	0.992	0.813
		OPLS-DA	3	12	0.536	0.992	0.781
	Neg	PCA	2	12	0.509	-	-
		PLS-DA	2	12	0.487	0.975	0.868
		OPLS-DA	3	12	0.595	0.99	0.912
Note: In the table, Pos: represents the positive ion mode and Neg: represents the negative ion mode，A: represents the number of principal components; N: represents the number of samples; R2X: Represents the interpretation rate of the PCA model；In the OPLS-DA model, R2X: represents the model's interpretation rate for the X variable; R2Y: represents the model's interpretation rate for the Y variabl…

## Sheet: Table S6 
Table S6. There are 8 identical differentially accumulated metabolites in the three comparison groups.
ID	adduct	Name	Fold change			VIP			KEGG	Superclass	Class	Subclass	Formula	RP1	RP2	RP3	RP4
			RP2/RP1	RP3/RP1	RP4/RP1	RP2/RP1	RP3/RP1	RP4/RP1
POS_4112	[M+Na]+	3,6,8-Trihydroxy-3-methyl-3,4-dihydrotetraphene-1,7,12(2H)-trione	1.6312	1.86958	0.655926	2.66195	2.7534	1.38038		Phenylpropanoids and polyketides	Angucyclines		C19H14O6	699494	1.14101e+06	1.30776e+06	458816
POS_730	[M+H]+	Ascorbic acid	1.40328	1.32499	0.741337	1.96075	1.77268	1.0292	C01041	Organoheterocyclic compounds	Dihydrofurans	Furanones	C6H8O6	563879	791283	747135	418025
POS_5269	[M+Na]+	(E)-3-(Acetyloxymethyl)-5-(2-formyl-4-hydroxy-5,5,8a-trimethyl-1,4,4a,6,7,8-hexahydronaphthalen-1-yl)pent-2-enoic acid	0.488557	0.362979	0.492583	5.49841	4.93371	5.60244		Lipids and lipid-like molecules	Prenol lipids	Diterpenoids	C22H32O6	6.27925e+06	3.06777e+06	2.27923e+06	3.09305e+06
NEG_8555	[M+FA-H]-	2-O-hexopyranosyl-6-O-[(2E)-3-(4-hydroxyphenyl)-1-oxo-2-propen-1-yl]-hexopyranose	1.55667	2.57885	2.58542	3.29053	4.14431	4.36413		Phenylpropanoids and polyketides	Cinnamic acids and derivatives	Hydroxycinnamic acids and derivatives	C21H28O13	637013	991622	1.64276e+06	1.64695e+06
NEG_227	[M-H]-	Succinic acid	0.646416	0.816148	0.643407	1.23586	1.02562	1.99571		Organic acids and derivatives	Carboxylic acids and derivatives	Dicarboxylic acids and derivatives	C4H6O4	307965	199074	251345	198147
NEG_447	[M-H]-	Glutamic acid	1.69864	1.67233	1.54908	1.96718	1.43191	1.01541	C00025	Organic acids and derivatives	Carboxylic acids and derivatives	Amino acids, peptides, and analogues	C5H9NO4	169750	288344	283879	262957
NEG_208	[M-H]-	Hexanoic acid	0.636453	0.684422	1.45424	1.51189	1.63652	1.16818	C01585	Lipids and lipid-like molecules	Fatty Acyls	Fatty acids and conjugates	C6H12O2	433796	276091	296900	630846
NEG_11957	[M-H]-	(1-Hexadecanoyloxy-3-phosphonooxypropan-2-yl) octadec-9-enoate	1.20532	1.51366	1.30177	4.1694	4.52546	1.19743		Lipids and lipid-like molecules	Glycerophospholipids	Glycerophosphates	C37H71O8P	2.09839e+06	2.52923e+06	3.17625e+06	2.73161e+06

## Sheet: Table S7 
Table S7. Differential expression results of metabolites and related transcripts
Metabolite ID_Gene ID	Metabolics Description	log2(FoldChange)
		Metabolics	mRNA
RP1_vs_RP2 Pos
C00072_Lba02g00492	Ascorbic acid	-0.49	-1.49
C00072_Lba02g01578	Ascorbic acid	-0.49	2.11
C00072_Lba03g00109	Ascorbic acid	-0.49	0.62
C00072_Lba04g02570	Ascorbic acid	-0.49	1.21
C00072_Lba05g02142	Ascorbic acid	-0.49	1.96
C00072_Lba06g00833	Ascorbic acid	-0.49	1.56
C00072_Lba08g00403	Ascorbic acid	-0.49	0.99
C00072_Lba09g01540	Ascorbic acid	-0.49	-0.7
C00072_Lba12g00101	Ascorbic acid	-0.49	3.16
C00780_Lba05g00816	Serotonin	1.36	0.8
C00780_Lba06g02881	Serotonin	1.36	-1.44
C00860_Lba12g01377	L-Histidinol	0.73	0.63
C06561_Lba06g02796	Naringenin chalcone	0.6	1.32
C06561_Lba07g01084	Naringenin chalcone	0.6	-2.04
C06561_Lba08g01447	Naringenin chalcone	0.6	-6.8
C06561_Lba08g01699	Naringenin chalcone	0.6	0.58
C09390_Lba03g01486	Cephaeline	1.45	1.1
C09390_Lba05g00816	Cephaeline	1.45	0.8
C09390_Lba06g02881	Cephaeline	1.45	-1.44
C09390_Lba10g01247	Cephaeline	1.45	-1.09
RP1_vs_RP2 Neg
C00042_Lba02g00274	Succinic acid	0.63	-1.54
C00042_Lba03g01632	Succinic acid	0.63	0.67
C00042_Lba06g00488	Succinic acid	0.63	-0.63
C00042_Lba09g00527	Succinic acid	0.63	0.73
C00073_Lba03g00249	Methionine	-0.4	0.59
C00073_Lba04g00038	Methionine	-0.4	1.61
C00073_Lba07g02052	Methionine	-0.4	1.26
C00073_Lba07g02126	Methionine	-0.4	0.84
C00073_Lba10g01247	Methionine	-0.4	-1.09
C00082_Lba06g03276	Tyrosine	-0.29	0.69
C00082_Lba01g00294	Tyrosine	-0.29	0.76
C00082_Lba07g00818	Tyrosine	-0.29	-1.52
C00082_Lba10g01794	Tyrosine	-0.29	-2.3
C00089_Lba08g01756	Sucrose	0.45	3.36
C00089_Lba09g01380	Sucrose	0.45	-1.59
C00166_Lba10g02204	Phenylpyruvic acid	-0.46	0.62
C00296_Lba06g00203	Quinic acid	0.35	4.16
C00407_Lba06g01479	l-Isoleucine	-0.63	-0.69
C00407_Lba07g01585	l-Isoleucine	-0.63	5.51
C08323_Lba04g01706	Nervonic acid	0.81	-1.12
RP1_vs_RP3 Pos
C00072_Lba02g00492	Ascorbic acid	-0.41	-1.73
C00072_Lba02g01578	Ascorbic acid	-0.41	0.92
C00072_Lba04g00271	Ascorbic acid	-0.41	0.85
C00072_Lba05g02142	Ascorbic acid	-0.41	2.44
C00072_Lba06g00833	Ascorbic acid	-0.41	1.4
C00072_Lba08g00403	Ascorbic acid	-0.41	0.67
C00072_Lba12g02574	Ascorbic acid	-0.41	0.76
C00389_Lba03g00814	Quercetin	1.07	-1.11
C00389_Lba04g01606	Quercetin	1.07	3.61
C00389_Lba06g00197	Quercetin	1.07	-2.43
C00389_Lba08g00191	Quercetin	1.07	-0.93
C00389_Lba08g01447	Quercetin	1.07	-5.22
C00389_Lba11g00822	Quercetin	1.07	0.91
C00389_Lba12g01887	Quercetin	1.07	0.75
C01083_Lba10g01038	Trehalose	-0.92	-2.92
C06046_Lba03g00814	Salidroside	0.82	-1.11
C06046_Lba06g02796	Salidroside	0.82	0.58
C06046_Lba08g00191	Salidroside	0.82	-0.93
C06046_Lba11g00525	Salidroside	0.82	1.24
C06046_Lba12g01887	Salidroside	0.82	0.75
RP1_vs_RP3 Neg
C00042_Lba02g00274	Succinic acid	0.29	-0.92
C00042_Lba07g02202	Succinic acid	0.29	3.09
C00042_Lba08g01020	Succinic acid	0.29	-2.69
C00042_Lba09g00527	Succinic acid	0.29	0.64
C00042_Lba02g00274	Succinic acid	0.29	-0.92
C00073_Lba03g00249	Methionine	-0.66	0.76
C00073_Lba05g02435	Methionine	-0.66	0.86
C00296_Lba01g01455	Quinic acid	0.46	-3.25
C00296_Lba06g00203	Quinic acid	0.46	4.27
C00811_Lba01g02127	p-Coumaric acid	-0.72	2.21
C00811_Lba04g00851	p-Coumaric acid	-0.72	0.71
C00811_Lba06g00152	p-Coumaric acid	-0.72	0.87
C01013_Lba04g02370	3-Hydroxypropionic acid	-0.17	0.62
C01013_Lba07g01747	3-Hydroxypropionic acid	-0.17	0.76
C01013_Lba11g01098	3-Hydroxypropionic acid	-0.17	-0.72
C01494_Lba01g02127	Ferulic acid	0.48	2.21
C01494_Lba03g02627	Ferulic acid	0.48	1.52
C01494_Lba04g00851	Ferulic acid	0.48	0.71
C01762_Lba01g01636	Xanthosine	1.88	-0.66
C08362_Lba04g01001	Palmitoleic acid	-0.41	-2.2
RP1_vs_RP4 Pos
C00072_Lba02g00492	Ascorbic acid	0.43	-1.74
C00072_Lba02g01578	Ascorbic acid	0.43	0.69
C00072_Lba03g02853	Ascorbic acid	0.43	1.88
C00072_Lba06g00833	Ascorbic acid	0.43	1.95
C00072_Lba08g00403	Ascorbic acid	0.43	-0.75
C00153_Lba04g02823	Nicotinamide	-0.85	0.5
C00153_Lba08g01592	Nicotinamide	-0.85	-0.57
C00153_Lba10g02171	Nicotinamide	-0.85	-1.85
C00388_Lba10g00908	Histamine	1.32	1.15
C05903_Lba06g02796	Kaempferol	-0.74	0.53
C05903_Lba08g01447	Kaempferol	-0.74	-4.32
C08604_Lba06g02796	Cyanidin 3-O-glucoside	-0.59	0.53
C08604_Lba08g01699	Cyanidin 3-O-glucoside	-0.59	0.76
C08604_Lba10g00538	Cyanidin 3-O-glucoside	-0.59	-3.72
C12144_Lba02g02804	Phytosphingosine	0.81	-3.93
C12144_Lba03g02333	Phytosphingosine	0.81	1.14
C12144_Lba05g01936	Phytosphingosine	0.81	-2.85
C12144_Lba06g03182	Phytosphingosine	0.81	-0.88
C13624_Lba03g02853	Bisphenol A	-0.95	1.88
C13624_Lba04g00271	Bisphenol A	-0.95	0.91
RP1_vs_RP4 Neg
C00042_Lba02g00274	Succinic acid	0.64	-2.11
C00042_Lba06g00488	Succinic acid	0.64	-0.83
C00042_Lba11g00991	Succinic acid	0.64	-4.99
C00042_Lba11g02475	Succinic acid	0.64	-4.5
C00042_Lba12g00662	Succinic acid	0.64	-1.91
C00073_Lba03g00249	Methionine	-1.35	0.54
C00073_Lba07g01652	Methionine	-1.35	0.88
C00073_Lba07g02052	Methionine	-1.35	1.35
C00073_Lba10g01247	Methionine	-1.35	-1.16
C00147_Lba04g01626	Adenine	-0.36	1.38
C00149_Lba03g02039	L-Malic acid	-0.96	-2.75
C00249_Lba03g02853	Palmitic acid	0.31	1.88
C00249_Lba06g01326	Palmitic acid	0.31	1.27
C00249_Lba11g01246	Palmitic acid	0.31	0.73
C00249_Lba12g00563	Palmitic acid	0.31	-0.82
C00299_Lba09g00676	Uridine	-0.51	-0.75
C00811_Lba03g01775	p-Coumaric acid	-0.72	1.89
C00811_Lba06g00152	p-Coumaric acid	-0.72	1.44
C00811_Lba07g00010	p-Coumaric acid	-0.72	-3.36
C08323_Lba04g01706	Nervonic acid	-1.18	-1.62
Note: Pos: positive ion mode; Neg: negative ion mode

## Sheet: Table S8
Table S8. Information on key genes and metabolites related to phenylpropane biosynthesis, ascorbic acid, succinate and glutamate metabolism.
RNA-Seq
Gene Symbol	Gene ID	EC	KO	Length	Fpkm				Swissprot	Description
					RP1	RP2	RP3	RP4
PAL2	Lba08g01407	4.3.1.24	K10775	2142	203.585	687.032	772.61	1104.94	sp|P35513|PAL2_TOBAC Phenylalanine ammonia-lyase OS=Nicotiana tabacum GN=PAL2 PE=2 SV=2	PREDICTED: phenylalanine ammonia-lyase 2
PAL3	Lba05g00045	4.3.1.24	K10775	2157	10.0705	0.958941	1.31494	42.7081	sp|P45733|PAL3_TOBAC Phenylalanine ammonia-lyase OS=Nicotiana tabacum PE=2 SV=1	PREDICTED: phenylalanine ammonia-lyase 3
PAL5	Lba03g00285	4.3.1.24	K10775	4122	11.6474	3.08307	3.19991	29.8745	sp|P26600|PAL5_SOLLC Phenylalanine ammonia-lyase OS=Solanum lycopersicum GN=PAL5 PE=3 SV=1	PREDICTED: phenylalanine ammonia-lyase 5
C4H1/CYP73A1	Lba05g00757	1.14.14.91	K00487	1590	2.52206	1.5591	2.29739	5.6005	sp|H2DH22|C7A10_PANGI Cytochrome P450 CYP73A1 OS=Panax ginseng PE=2 SV=1	PREDICTED: cytochrome P450 CYP73A1-like
C4H4/CYP73A4	Lba01g02920	1.14.14.91	K00487	3621	96.9292	24.3396	67.0057	140.466	sp|P48522|TCMO_CATRO Trans-cinnamate 4-monooxygenase OS=Catharanthus roseus GN=CYP73A4 PE=2 SV=1	PREDICTED: cinnamic acid 4-hydroxylase 4
4CL1	Lba03g02627	6.2.1.12	K01904	1572	39.4003	10.0344	12.5453	54.6581	sp|O24145|4CL1_TOBAC 4-coumarate--CoA ligase 1 OS=Nicotiana tabacum GN=4CL1 PE=2 SV=1	PREDICTED: 4-coumarate--CoA ligase 1
4CL2	Lba01g02127	6.2.1.12	K01904	1638	3.2078	0.236558	0.64268	5.07887	sp|O24146|4CL2_TOBAC 4-coumarate--CoA ligase 2 OS=Nicotiana tabacum GN=4CL2 PE=1 SV=1	PREDICTED: 4-coumarate--CoA ligase 2
4CL3	Lba07g00010	6.2.1.12	K01904	1668	0.0290835	0.248082	0.214223	0.296318	sp|O24145|4CL3_TOBAC 4-coumarate--CoA ligase 3 OS=Nicotiana tabacum GN=4CL3 PE=2 SV=1	PREDICTED: 4-coumarate--CoA ligase 3
4CL5	Lba03g01775	6.2.1.12	K01904	1716	1.90552	5.07773	1.18738	0.518464	sp|P31687|4CL5_SOYBN 4-coumarate--CoA ligase 5 OS=Glycine max PE=5 SV=2	PREDICTED: 4-coumarate--CoA ligase 5
4CL7	Lba06g00152	6.2.1.12	K01904	1638	19.4676	7.55342	9.82629	7.15746	sp|Q9M0X9|4CLL7_ARATH 4-coumarate--CoA ligase-like 7 OS=Arabidopsis thaliana GN=4CLL7 PE=1 SV=1	PREDICTED: 4-coumarate--CoA ligase-like 7
HCT	Lba07g01886	2.3.1.133	K13065	1341	0.101991	0.207821	0.13369	0.694077	sp|O64988|BEATH_CLABR Acetyl-CoA-benzylalcohol acetyltransferase OS=Clarkia breweri GN=BEAT PE=1 SV=1	PREDICTED: acetyl-CoA-benzylalcohol acetyltransferase
HCT-like	Lba11g02339	2.3.1.133	K13065	2565	2.33066	0.500879	0.856688	1.52806	sp|O64988|BEATH_CLABR Acetyl-CoA-benzylalcohol acetyltransferase OS=Clarkia breweri GN=BEAT PE=1 SV=1	PREDICTED: acetyl-CoA-benzylalcohol acetyltransferase-like
HCT1	Lba06g00449	2.3.1.133	K13065	2604	3.47503	0.805383	1.28804	6.05215	sp|Q7XPK7|AHT1_ORYSJ Agmatine hydroxycinnamoyltransferase 1 OS=Oryza sativa subsp. japonica GN=AHT1 PE=1 SV=1	PREDICTED: agmatine hydroxycinnamoyltransferase 1
HCT1-like	Lba05g01545	2.3.1.133	K13065	1290	0.829454	0.195635	0.569616	0.494839	sp|Q70PR7|VINSY_RAUSE Vinorine synthase OS=Rauvolfia serpentina GN=ACT PE=1 SV=2	PREDICTED: hydroxycinnamoyltransferase-like
HCT2	Lba01g02662	2.3.1.133	K13065	1329	18.1723	1.54434	3.38036	8.76732	sp|A9ZPJ7|AGCT2_HORVU Agmatine coumaroyltransferase-2 OS=Hordeum vulgare GN=ACT-2 PE=1 SV=1	PREDICTED: agmatine coumaroyltransferase-2
HCT2-like	Lba06g00203	2.3.1.133	K13065	1992	8.35121	0.478322	0.392059	4.05192	sp|A9ZPJ7|AGCT2_HORVU Agmatine coumaroyltransferase-2 OS=Hordeum vulgare GN=ACT-2 PE=1 SV=1	PREDICTED: agmatine coumaroyltransferase-2-like
HCT3	Lba01g01455	2.3.1.133	K13065	915	0.152121	0	1.37002	1.89513	sp|K4D9Y4|ASAT3_SOLLC Acylsugar acyltransferase 3 OS=Solanum lycopersicum GN=ASAT3 PE=2 SV=1	PREDICTED: acylsugar acyltransferase 3
HCT3-like	Lba12g00821	2.3.1.133	K13065	1032	0.878373	1.27072	0.669666	0.178579	sp|K4D9Y4|ASAT3_SOLLC Acylsugar acyltransferase 3 OS=Solanum lycopersicum GN=ASAT3 PE=2 SV=1	PREDICTED: acylsugar acyltransferase 3-like
HCT4	Lba07g01880	2.3.1.133	K13065	1374	0.566136	1.37715	0.0513561	0.327196	sp|Q9SPU3|BEATL_CLABR Acetyl-CoA-benzylalcohol acetyltransferase OS=Clarkia breweri GN=BEAT PE=1 SV=1	PREDICTED: acetyl-CoA-benzylalcohol acetyltransferase4
HCT5	Lba12g02104	2.3.1.133	K13065	1605	1.22218	0.813221	0.226594	0.644441	sp|Q40287|UFOG5_MANES Anthocyanidin 3-O-glucosyltransferase 5 OS=Manihot esculenta GN=GT5 PE=2 SV=1	PREDICTED: anthocyanidin 3-O-glucosyltransferase 5
COMT	Lba03g01725	2.1.1.68	K13066	1086	90.1235	17.9043	23.2974	60.933	sp|Q9FQY8|COMT1_CAPAN Caffeic acid 3-O-methyltransferase OS=Capsicum annuum GN=COMT PE=2 SV=2	caffeic acid 3-O-methyltransferase
INV1-like	Lba08g01756	3.2.1.26	K01193	1380	1527.22	152.284	1515.08	1566.1	sp|P26792|INV1_DAUCA Beta-fructofuranosidase, insoluble isoenzyme 1 OS=Daucus carota GN=INV1 PE=1 SV=1	PREDICTED: beta-fructofuranosidase, insoluble isoenzyme 1-like
INV1	Lba08g01757	3.2.1.26	K01193	1734	15.3539	3.74262	5.05243	41.5131	sp|P26792|INV1_DAUCA Beta-fructofuranosidase, insoluble isoenzyme 1 OS=Daucus carota GN=INV1 PE=1 SV=1	PREDICTED: beta-fructofuranosidase, insoluble isoenzyme 1
INV3	Lba01g01864	3.2.1.26	K01193	762	1.46786	3.19389	2.5614	2.61851	sp|Q67XZ3|INV3_ARATH Beta-fructofuranosidase, insoluble isoenzyme CWINV3 OS=Arabidopsis thaliana GN=CWINV3 PE=1 SV=2	PREDICTED: beta-fructofuranosidase, insoluble isoenzyme CWINV3-like
FK2	Lba01g02501	2.7.1.4	K00847	990	152.268	363.711	287.197	307.763	sp|Q42896|SCRK2_SOLLC Fructokinase-2 OS=Solanum lycopersicum GN=FK2 PE=2 SV=2	PREDICTED: fructokinase-like
FK5	Lba08g00604	2.7.1.4	K00847	978	5.51532	13.129	11.4933	7.67177	sp|O82616|SCRK5_ARATH Probable fructokinase-5 OS=Arabidopsis thaliana GN=At4g10260 PE=2 SV=1	PREDICTED: probable fructokinase-5
FK7	Lba03g01364	2.7.1.4	K00847	2100	8.7165	16.7395	12.8432	27.1304	sp|Q9FLH8|SCRK7_ARATH Probable fructokinase-7 OS=Arabidopsis thaliana GN=At5g51830 PE=1 SV=1	PREDICTED: probable fructokinase-7
HK2	Lba01g02006	2.7.1.1	K00844	1476	6.02397	17.4387	12.8043	15.8839	sp|Q9SQ76|HK2_SOLTU Hexokinase-2 OS=Solanum tuberosum GN=HK2 PE=2 SV=1	PREDICTED: hexokinase-2
MAN2	Lba11g00811	3.2.1.78	K19355	1323	0.788188	0.190373	0.101726	0.137695	sp|Q7Y223|MAN2_ARATH Mannan endo-1,4-beta-mannosidase 2 OS=Arabidopsis thaliana GN=MAN2 PE=2 SV=1	PREDICTED: mannan endo-1,4-beta-mannosidase 2-like
PMI	Lba12g00413	5.3.1.8	K01809	1275	22.2137	136.53	242.224	114.477	sp|Q9M884|MPI1_ARATH Mannose-6-phosphate isomerase 1 OS=Arabidopsis thaliana GN=PMI1 PE=1 SV=1	PREDICTED: mannose-6-phosphate isomerase 1-like
GME	Lba09g00248	5.1.3.18	K10046	1131	107.649	96.055	96.4949	71.7294	sp|A3C4S4|GME1_ORYSJ GDP-mannose 3,5-epimerase 1 OS=Oryza sativa subsp. japonica GN=GME-1 PE=1 SV=1	PREDICTED: GDP-mannose 3,5-epimerase 2
GGP	Lba01g02515	2.7.7.69	K14190	1314	419.317	134.443	165.081	177.382	sp|Q8RWE8|GGAP1_ARATH GDP-L-galactose phosphorylase 1 OS=Arabidopsis thaliana GN=VTC2 PE=1 SV=1	PREDICTED: GDP-L-galactose phosphorylase 2-like
GPP	Lba10g00050	3.1.3.93	K10047	807	10.8699	5.43862	8.9938	8.81553	sp|Q8054|GPP_ARATH L-galactose 1-phosphate phosphatase OS=Arabidopsis thaliana GN=VTC4 PE=1 SV=1	PREDICTED: L-galactose 1-phosphate phosphatase
GalDH	Lba06g03014	1.1.1.316	K17744	873	15.7494	5.28224	8.76771	8.06609	sp|O81884|GALDH_ARATH L-galactose dehydrogenase OS=Arabidopsis thaliana GN=LGALDH PE=1 SV=1	PREDICTED: L-galactose dehydrogenase
AOX	Lba06g00833	1.10.3.3	K00423	1734	9.65257	3.27404	3.32263	2.47292	sp|Q40588|ASO_TOBAC L-ascorbate oxidase OS=Nicotiana tabacum GN=AAO PE=2 SV=1	PREDICTED: L-ascorbate oxidase isoform X1
APX1-like	Lba08g00402	1.11.1.11	K00434	753	9.50386	3.91543	4.49077	12.7776	sp|Q05431|APX1_ARATH L-ascorbate peroxidase 1, cytosolic OS=Arabidopsis thaliana GN=APX1 PE=1 SV=2	L-ascorbate peroxidase 1-like, cytosolic
APX1	Lba08g00403	1.11.1.11	K00434	753	463.488	237.393	268.275	773.264	sp|Q05431|APX1_ARATH L-ascorbate peroxidase 1, cytosolic OS=Arabidopsis thaliana GN=APX1 PE=1 SV=2	cytosolic ascorbate peroxidase
APX6	Lba02g01578	1.11.1.11	K00434	1254	161.276	37.77	78.2676	99.7514	sp|Q42593|APX6_ARATH L-ascorbate peroxidase 6, chloroplastic OS=Arabidopsis thaliana GN=APX6 PE=2 SV=2	PREDICTED: probable L-ascorbate peroxidase 6, chloroplastic
MHDAR	Lba03g00109	1.6.5.4	K08232	1326	185.322	121.59	130.786	153.561	sp|Q43497|MDAR_SOLLC Monodehydroascorbate reductase OS=Solanum lycopersicum GN=AFRR PE=1 SV=1	PREDICTED: monodehydroascorbate reductase
MHDAR5	Lba04g00205	1.6.5.4	K08232	3309	41.1225	45.3642	39.439	64.0879	sp|P92947|MDAR_ARATH Monodehydroascorbate reductase, chloroplastic/mitochondrial OS=Arabidopsis thaliana GN=MDAR5 PE=1 SV=3	hypothetical protein VITISV_021486
CS	Lba10g01432	2.3.3.8	K01648	1272	27.0476	7.377	17.8268	16.9069	sp|O22718|ACLA2_ARATH ATP-citrate synthase alpha chain protein 2 OS=Arabidopsis thaliana GN=ACLA-2 PE=2 SV=1	PREDICTED: ATP-citrate synthase alpha chain protein 2-like
ACON	Lba11g00240	4.2.1.3	K01681	2796	93.2427	165.781	121.504	59.7896	sp|Q6YZX6|ACOC_ORYSJ Putative aconitate hydratase, cytoplasmic OS=Oryza sativa subsp. japonica GN=Os08g0191100 PE=3 SV=1	PREDICTED: aconitate hydratase, cytoplasmic-like isoform X1
ICDH	Lba02g00008	1.1.1.42	K00031	1248	422.849	206.407	220.417	444.203	sp|P50217|IDHC_SOLTU Isocitrate dehydrogenase [NADP] OS=Solanum tuberosum GN=ICDH-1 PE=2 SV=1	PREDICTED: isocitrate dehydrogenase [NADP]
SCS	Lba12g00083	6.2.1.5	K01899	978	89.0486	50.2914	83.2327	67.3475	sp|Q6DQL1|SUCA2_SOLLC Succinate--CoA ligase [ADP-forming] subunit alpha-2, mitochondrial OS=Solanum lycopersicum PE=1 SV=1	PREDICTED: succinyl-CoA synthetase
GOGAT	Lba03g01605	1.4.1.14	K00264	6675	307.251	1033.02	1065.89	632.361	sp|Q9LV03|GLUT1_ARATH Glutamate synthase 1 [NADH], chloroplastic OS=Arabidopsis thaliana GN=GLT1 PE=1 SV=2	PREDICTED: glutamate synthase 1 [NADH], chloroplastic isoform X1
GDH	Lba08g02126	1.4.1.3	K00261	1026	43.9204	35.3807	30.2496	25.6875	sp|P93541|DHE3_SOLLC Glutamate dehydrogenase OS=Solanum lycopersicum GN=GDH1 PE=2 SV=1	PREDICTED: glutamate dehydrogenase
GS	Lba10g00186	6.3.1.2	K01915	2262	155.521	236.071	234.618	324.526	sp|Q42899|GLNA1_LOTJA Glutamine synthetase cytosolic isozyme OS=Lotus japonicus GN=GLN1 PE=2 SV=2	PREDICTED: glutamine synthetase
SAT	Lba11g00166	2.3.1.30	K00640	1050	18.2453	9.79129	5.73594	6.88021	sp|Q42588|SAT1_ARATH Serine acetyltransferase 1, chloroplastic OS=Arabidopsis thaliana GN=SAT1 PE=1 SV=2	PREDICTED: serine acetyltransferase 1, chloroplastic-like
CYSK	Lba06g01684	2.5.1.47	K01738	5733	3.1569	7.38577	5.2341	4.96736	sp|Q00834|CYSK_SPIOL Cysteine synthase OS=Spinacia oleracea PE=1 SV=1	Cysteine synthase, chloroplastic/chromoplastic
GPX5	Lba01g03093	1.11.1.9	K00432	552	13.6629	14.3037	5.7303	12.5142	sp|Q9LYB4|GPX5_ARATH Probable glutathione peroxidase 5 OS=Arabidopsis thaliana GN=GPX5 PE=1 SV=1	PREDICTED: probable glutathione peroxidase 5
UPLC-MS
Metabolite ID	Name	adduct	KEGG	Relative peak area				rt(min)	m/z	Superclass	Class	Subclass
				RP1	RP2	RP3	RP4
NEG_772	Tyrosine	[M-H]-	C00082	143989	176499	164048	185008	0.822	180.067	Organic acids and derivatives	Carboxylic acids and derivatives	Amino acids, peptides, and analogues
NEG_570	p-Coumaric acid	[M-H]-	C00811	12356.2	13220	20290.4	20309.2	3.344	163.039	Phenylpropanoids and polyketides	Cinnamic acids and derivatives	Hydroxycinnamic acids and derivatives
NEG_906	Quinic acid	[M-H]-	C00296	1.78446e+06	1.39895e+06	1.29335e+06	1.8097e+06	0.61	191.06	Organic oxygen compounds	Organooxygen compounds	Alcohols and polyols
NEG_935	Ferulic acid	[M-H]-	C01494	164929	156292	118103	135037	3.961	193.051	Phenylpropanoids and polyketides	Cinnamic acids and derivatives	Hydroxycinnamic acids and derivatives
NEG_3950	Chlorogenic acid	[M-H]-	C00852	19032.3	23519.7	16352.4	20857.7	2.236	353.087	Organic oxygen compounds	Organooxygen compounds	Alcohols and polyols
NEG_1326	Sinapic acid	[M-H]-	C00482	4966.47	5021.39	4712.47	5943.37	3.983	223.06	Phenylpropanoids and polyketides	Cinnamic acids and derivatives	Hydroxycinnamic acids and derivatives
NEG_3691	Sucrose	[M-H]-	C00089	2.36321e+06	1.72681e+06	1.90135e+06	2.22805e+06	0.677	341.108	Organic oxygen compounds	Organooxygen compounds	Carbohydrates and carbohydrate conjugates
NEG_1891	Glucose 6-phosphate	[M-H]-	C00092	24360.3	25531.5	25420.5	17567.2	0.648	258.993	Organic oxygen compounds	Organooxygen compounds	Carbohydrates and carbohydrate conjugates
POS_730	Ascorbic acid	[M+H]+	C01041	563879	791283	747135	418025	0.664	177.038	Organoheterocyclic compounds	Dihydrofurans	Furanones
NEG_683	cis-Aconitic acid	[M-H]-	C00417	2.59031e+06	2.4729e+06	2.68653e+06	2.36031e+06	0.672	173.008	Organic acids and derivatives	Carboxylic acids and derivatives	Tricarboxylic acids and derivatives
NEG_227	Succinic acid	[M-H]-		307965	199074	251345	198147	0.804	117.019	Organic acids and derivatives	Carboxylic acids and derivatives	Dicarboxylic acids and derivatives
NEG_336	L-Malic acid	[M-H]-	C00149	984540	732933	825263	1.9176e+06	0.639	133.014	Organic acids and derivatives	Hydroxy acids and derivatives	Beta hydroxy acids and derivatives
NEG_447	Glutamic acid	[M-H]-	C00025	169750	288344	283879	262957	0.624	146.046	Organic acids and derivatives	Carboxylic acids and derivatives	Amino acids, peptides, and analogues
NEG_443	Glutamine	[M-H]-	C00064	1.91735e+06	877988	1.93406e+06	4.17728e+06	0.628	145.062	Organic acids and derivatives	Carboxylic acids and derivatives	Amino acids, peptides, and analogues
